# Supplementary material for: Artificial intelligence assisted clinical fluorescence imaging achieves in vivo cellular resolution comparable to adaptive optics ophthalmoscopy
Source: Commun Med (Lond). 2025 Apr 23;5:105. doi: 10.1038/s43856-025-00803-z (PMC12019174; doi:10.1038/s43856-025-00803-z)
Supplement: Supplementary file 4 — Supplementary Data [file 43856_2025_803_MOESM4_ESM.xlsx]

## Sheet: Figure 1b
Spacing
published data range (gray envelope)					AO-ICG data (blue line and blue markers)
Eccentricity upper envelope (mm)	Spacing upper envelope (µm)	Eccentricity lower envelope (mm)	Spacing lower envelope (µm)		Eccentricity (mm)	0	0.5	1	1.5	2	2.5	3	3.5	4	4.5	5
0	15.2	0	9.8		Spacing (µm)	16	17.6
0.5	15.8	0.8	12.7			15.4	15.6	16.1
1.8	17.1	1.5	13.1			14.2	14.8	16	16.5	16.8	16.8	14.2	15	17.5	18.5	16.8
1.8	17.1	1.8	12.9			16.1	15.9	16.3	16.7	17	16.7	17.2	17	17	18.4	17.7
1.8	17.2	1.8	12.9			14.1	15.2
2.5	17.2	2.8	12.8			11.9	12.3	12.3	13.1	13.5	14.3	14.9	13.7	14.1	14.5	14.9
2.5	17.2	2.8	12.8			11.7	12.3	12.1	13.1	12.6	13.5	14.6	13.9	14.6	14.8
2.5	17.2	2.8	12.8			12.6	12.6		14			14.4		14.4
2.5	17.2	2.8	12.8			12.2	12.6		13.3			14.4			17.6
2.5	17.2	2.8	12.8			14.5	16.1	17.1	17.4	16.4	17.8	17.8	16.1	16.1	16.4	19
2.5	17.2	2.8	12.8			13.9	14.6	15.8	15.6			15.8			16
2.5	17.2	4	14.4			15.2	15.4	15.4	15.4			16.9
2.5	17.2	4	14.4			13.7	15.1	15.5	15.3	15.5	15.5	16.2	15.3	16.5	17
2.5	17.2	4	14.4			14.6	15.9	16.4	17.7	17.7	18.2	19	16.1	16.6	17.9	16.4
4.5	17.7	4	14.4			13.4	14.4	15	15	16.1	16.7	16.3	16.3	16.3	16.3	16.3
5	18.3	5	14.5			14.7	16	16.5	16.5	18.2	17.2	16.5	18.9	17.2	18.9	17.2
						13.4	15.8	15.6	13.2	13.9	13.5	18.1	15.8	16.5	16.1	18.5
						13.6	13.8	14
						15.4	15.8		15.8
						14.6	14.7	14.7	14.7
						14.8	16.8	16.8	17.4	17.4	18.5	19.4				19.9
						14.1	16
						15.2	15.7	15.9	15.4	15.7	15.4
						15.9	15.1	15.9	16.1	15.9	14.4
						12.4	14.5	16.4	16.1	16.4	16.4	16.4	17	17.7	17	17.3
						14.2	14.4	15.5	15.7	17.6	17.6	17.6	17.6	17.6	17.6	17.3
Density
published data range (gray envelope)					AO-ICG data (blue line and blue markers)
Eccentricity upper envelope (mm)	Density upper envelope (cells/mm2)	Eccentricity lower envelope (mm)	Density lower envelope (cells/mm2)		Eccentricity (mm)	0	0.5	1	1.5	2	2.5	3	3.5	4	4.5	5
0	9020	0	3493		Density (cells/mm2)	5588	4583
0.1	7740	0	3493			5476	5238	4796
0.3	7466	0	3493			6286	6049	5524	5265	4987	5022	6237	5683	4268	4058	4391
0.6	7207	1.2	3050			4792	5275	4651	4312	4235	4141	4105	4121	4191	3696	4085
1.5	6602	1.5	3500			5684	5623
2	7100	2	3700			8539	7979	7717	7554	6489	6130	6107	6585	6377	6239	6114
2	7100	2	3700			9504	8187	8063	7636	7695	6628	6169	6361	6084	6015
3	7200	2.8	3200			7955	7622		6875			6337		6244
3.5	6094	3.5	3012			8764	7664		6937			5789			4507
4	6207	4.2	3200			6033	5160	4435	4620	4878	4386	4618	5099	5155	4841	3940
4.5	6267	4.6	3080			6406	5940	4888	5278			5154			4510
5	6070	5	3080			5283	5136	5182	4890			4504
						6731	5684	5233	5569	4955	5124	4760	5277	4499	4471
						5635	4958	4817	3999	4233	3855	3581	4674	4250	4207	4620
						7084	6024	5945	6098	5391	4565	4536	5157	5187	5228	5262
						5989	5694	4794	4597	4117	4336	4630	3978	4501	3677	4365
						6421	5648	5640	6994	6309	6672	4282	5412	4723	5078	3959
						6473	6371	6258
						5416	5369		5100
						6182	5611	5463	5620
						5137	4520	4588	4020	4148	3715	3214				2966
						5028	4950
						6166	5818	5498	5703	5875	6049
						5807	5822	5782	5583	5606	6190
						8140	5839	5090	5441	5154	4922	5005	4630	4087	4375	4415
						6376	6054	5288	5261	4510	4686	4555	4430	4153	4656	4772

## Sheet: Figure 1c
Spacing
<40 years old													>=40 years old
Eccentricity (mm)	0	0.5	1	1.5	2	2.5	3	3.5	4	4.5	5		Eccentricity (mm)	0	0.5	1	1.5	2	2.5	3	3.5	4	4.5	5
Spacing (µm)	16	17.6											Spacing (µm)	15.4	15.6	16.1
	14.2	14.8	16	16.5	16.8	16.8	14.2	15	17.5	18.5	16.8			14.6	15.9	16.4	17.7	17.7	18.2	19	16.1	16.6	17.9	16.4
	16.1	15.9	16.3	16.7	17	16.7	17.2	17	17	18.4	17.7			13.4	14.4	15	15	16.1	16.7	16.3	16.3	16.3	16.3	16.3
	14.1	15.2												13.6	13.8	14
	11.9	12.3	12.3	13.1	13.5	14.3	14.9	13.7	14.1	14.5	14.9			14.8	16.8	16.8	17.4	17.4	18.5	19.4				19.9
	11.7	12.3	12.1	13.1	12.6	13.5	14.6	13.9	14.6	14.8				14.1	16
	12.6	12.6		14			14.4		14.4					12.4	14.5	16.4	16.1	16.4	16.4	16.4	17	17.7	17	17.3
	12.2	12.6		13.3			14.4			17.6				14.2	14.4	15.5	15.7	17.6	17.6	17.6	17.6	17.6	17.6	17.3
	14.5	16.1	17.1	17.4	16.4	17.8	17.8	16.1	16.1	16.4	19		average	14.1	15.2	15.7	16.4	17	17.5	17.7	16.8	17	17.2	17.4
	13.9	14.6	15.8	15.6			15.8			16			standard deviation	0.9	1	1	1.1	0.7	0.9	1.4	0.7	0.7	0.7	1.5
	15.2	15.4	15.4	15.4			16.9
	13.7	15.1	15.5	15.3	15.5	15.5	16.2	15.3	16.5	17
	14.6	15.9	16.4	17.7	17.7	18.2	19	16.1	16.6	17.9	16.4
	13.4	15.8	15.6	13.2	13.9	13.5	18.1	15.8	16.5	16.1	18.5
	15.4	15.8		15.8
	14.6	14.7	14.7	14.7
	15.2	15.7	15.9	15.4	15.7	15.4
	15.9	15.1	15.9	16.1	15.9	14.4
average	14.2	14.9	15.3	15.2	15.5	15.6	16.1	15.4	15.9	16.7	17.2
standard deviation	1.4	1.5	1.5	1.5	1.7	1.7	1.7	1.2	1.2	1.4	1.5
Density
<40 years old													>=40 years old
Eccentricity (mm)	0	0.5	1	1.5	2	2.5	3	3.5	4	4.5	5		Eccentricity (mm)	0	0.5	1	1.5	2	2.5	3	3.5	4	4.5	5
Density (cells/mm2)	5588	4583											Density (cells/mm2)	5476	5238	4796
	6286	6049	5524	5265	4987	5022	6237	5683	4268	4058	4391			7084	6024	5945	6098	5391	4565	4536	5157	5187	5228	5262
	4792	5275	4651	4312	4235	4141	4105	4121	4191	3696	4085			5989	5694	4794	4597	4117	4336	4630	3978	4501	3677	4365
	5684	5623												6473	6371	6258
	8539	7979	7717	7554	6489	6130	6107	6585	6377	6239	6114			5137	4520	4588	4020	4148	3715	3214				2966
	9504	8187	8063	7636	7695	6628	6169	6361	6084	6015				5028	4950
	7955	7622		6875			6337		6244					8140	5839	5090	5441	5154	4922	5005	4630	4087	4375	4415
	8764	7664		6937			5789			4507				6376	6054	5288	5261	4510	4686	4555	4430	4153	4656	4772
	6033	5160	4435	4620	4878	4386	4618	5099	5155	4841	3940		average	6213	5586	5251	5083	4664	4445	4388	4549	4482	4484	4356
	6406	5940	4888	5278			5154			4510			standard deviation	1050	629	629	800	583	460	683	489	504	645	856
	5283	5136	5182	4890			4504
	6731	5684	5233	5569	4955	5124	4760	5277	4499	4471
	5635	4958	4817	3999	4233	3855	3581	4674	4250	4207	4620
	6421	5648	5640	6994	6309	6672	4282	5412	4723	5078	3959
	5416	5369		5100
	6182	5611	5463	5620
	6166	5818	5498	5703	5875	6049
	5807	5822	5782	5583	5606	6190
average	6511	6007	5607	5746	5526	5420	5137	5402	5088	4762	4518
standard deviation	1312	1089	1092	1130	1093	1050	959	817	912	817	826

## Sheet: Figure 1d
Spacing
Female													Male
Eccentricity (mm)	0	0.5	1	1.5	2	2.5	3	3.5	4	4.5	5		Eccentricity (mm)	0	0.5	1	1.5	2	2.5	3	3.5	4	4.5	5
Spacing (µm)	15.4	15.6	16.1										Spacing (µm)	16	17.6
	14.2	14.8	16	16.5	16.8	16.8	14.2	15	17.5	18.5	16.8			11.9	12.3	12.3	13.1	13.5	14.3	14.9	13.7	14.1	14.5	14.9
	16.1	15.9	16.3	16.7	17	16.7	17.2	17	17	18.4	17.7			11.7	12.3	12.1	13.1	12.6	13.5	14.6	13.9	14.6	14.8
	14.1	15.2												12.6	12.6		14			14.4		14.4
	14.5	16.1	17.1	17.4	16.4	17.8	17.8	16.1	16.1	16.4	19			12.2	12.6		13.3			14.4			17.6
	13.9	14.6	15.8	15.6			15.8			16				15.2	15.4	15.4	15.4			16.9
	13.7	15.1	15.5	15.3	15.5	15.5	16.2	15.3	16.5	17				15.4	15.8		15.8
	14.6	15.9	16.4	17.7	17.7	18.2	19	16.1	16.6	17.9	16.4			14.2	14.4	15.5	15.7	17.6	17.6	17.6	17.6	17.6	17.6	17.3
	13.4	14.4	15	15	16.1	16.7	16.3	16.3	16.3	16.3	16.3		average	13.7	14.1	13.8	14.3	14.5	15.1	15.5	15	15.2	16.1	16.1
	14.7	16	16.5	16.5	18.2	17.2	16.5	18.9	17.2	18.9	17.2		standard deviation	1.7	2	1.9	1.2	2.7	2.2	1.4	2.2	1.6	1.7	1.7
	13.4	15.8	15.6	13.2	13.9	13.5	18.1	15.8	16.5	16.1	18.5
	13.6	13.8	14
	14.6	14.7	14.7	14.7
	14.8	16.8	16.8	17.4	17.4	18.5	19.4				19.9
	14.1	16
	15.2	15.7	15.9	15.4	15.7	15.4
	15.9	15.1	15.9	16.1	15.9	14.4
	12.4	14.5	16.4	16.1	16.4	16.4	16.4	17	17.7	17	17.3
average	14.4	15.3	15.9	16	16.4	16.4	17	16.4	16.8	17.2	17.7
standard deviation	0.9	0.8	0.8	1.2	1.1	1.5	1.5	1.2	0.5	1.1	1.2
Density
Female													Male
Eccentricity (mm)	0	0.5	1	1.5	2	2.5	3	3.5	4	4.5	5		Eccentricity (mm)	0	0.5	1	1.5	2	2.5	3	3.5	4	4.5	5
Density (cells/mm2)	5476	5238	4796										Density (cells/mm2)	5588	4583
	6286	6049	5524	5265	4987	5022	6237	5683	4268	4058	4391			8539	7979	7717	7554	6489	6130	6107	6585	6377	6239	6114
	4792	5275	4651	4312	4235	4141	4105	4121	4191	3696	4085			9504	8187	8063	7636	7695	6628	6169	6361	6084	6015
	5684	5623												7955	7622		6875			6337		6244
	6033	5160	4435	4620	4878	4386	4618	5099	5155	4841	3940			8764	7664		6937			5789			4507
	6406	5940	4888	5278			5154			4510				5283	5136	5182	4890			4504
	6731	5684	5233	5569	4955	5124	4760	5277	4499	4471				5416	5369		5100
	5635	4958	4817	3999	4233	3855	3581	4674	4250	4207	4620			6376	6054	5288	5261	4510	4686	4555	4430	4153	4656	4772
	7084	6024	5945	6098	5391	4565	4536	5157	5187	5228	5262		average	7178	6574	6563	6322	6231	5814	5577	5792	5714	5354	5443
	5989	5694	4794	4597	4117	4336	4630	3978	4501	3677	4365		standard deviation	1701	1445	1540	1197	1608	1009	831	1185	1048	899	949
	6421	5648	5640	6994	6309	6672	4282	5412	4723	5078	3959
	6473	6371	6258
	6182	5611	5463	5620
	5137	4520	4588	4020	4148	3715	3214				2966
	5028	4950
	6166	5818	5498	5703	5875	6049
	5807	5822	5782	5583	5606	6190
	8140	5839	5090	5441	5154	4922	5005	4630	4087	4375	4415
average	6082	5568	5213	5221	4991	4915	4557	4892	4540	4414	4223
standard deviation	789	465	536	838	721	951	804	581	406	530	620

## Sheet: Figure 2c
AO						HMM						Conventional
Eccentricity (mm)	0	0.5	1	1.5		Eccentricity (mm)	0	0.5	1	1.5		Eccentricity (mm)	0	0.5	1	1.5
Spacing (µm)	15.4	15.6	16.1			Spacing (µm)	17.2	16.1	15.6			Spacing (µm)	15.8	15.6	15.8
	13.6	13.8	14				16.1	15.2	14.8				15.4	14.8	14.8
	15.4	15.8		15.8			18	16.8		17			17	15.4		15.6
	14.6	14.7	14.7	14.7			15	15	15.5	15.2			14.9	14.9	16.3	15.4
	15.2	15.7	15.9	15.4			15.4	15.7	15.7	15.9			15.7	15	15.4	14.4
	15.9	15.1	15.9	16.1			14	14.6	13.4	14.6			16.4	16.1	16.1	15.2

## Sheet: Supp. Figure 4
Age					Sex					Ethnicity
Spacing		Density			Spacing		Density			Spacing				Density
<40	>=40	<40	>=40		female	male	female	male		White	Black	Asian/Pacific Islander	Hispanic	White	Black	Asian/Pacific Islander	Hispanic
1.13	1.09	0.87	0.85		1.09	1.13	0.85	0.87		1.13	1	0.89	0.97	0.87	0.98	1.24	1.05
1.17	1.04	0.78	0.89		1.04	1.17	0.89	0.78		1.17	0.99	0.84	1.01	0.78	1.03	1.3	0.97
1	1.04	0.98	0.87		1.04	0.84	0.87	1.33		1.09	1.04	0.91	1	0.85	1.01	1.23	0.95
0.99	0.95	1.03	1.1		1	0.82	0.98	1.36		1.04	1.07	0.88	0.99	0.89	0.94	1.29	1
1.04	0.96	1.01	1.02		0.99	0.8	1.03	1.41		1.04	1.05	0.88	0.97	0.87	0.95	1.27	0.95
1.07	0.97	0.94	1.08		1.04	0.85	1.01	1.35		1.14	1.04	0.86	0.96	0.75	0.99	1.37	1.01
1.05	0.97	0.95	1.09		1.07	0.84	0.94	1.24		1.07	0.86	0.84	0.99	0.9	1.27	1.3	0.97
1.04	1	0.99	1.03		1.05	0.88	0.95	1.2		1.06	0.93	0.86	0.95	0.85	1.11	1.24	1.03
0.86	1.03	1.27	0.9		1.04	0.9	0.99	1.24		1.08	1.07	0.88	1.01	0.77	0.87	1.18	0.92
0.93	0.99	1.11	0.92		0.86	0.85	1.27	1.29		1.06	1.09	1.04	1	0.81	0.87	0.96	0.95
1.07	1.02	0.87	1.01		0.93	0.86	1.11	1.3		1.03	0.97	1.03	1.03	0.81	0.99	0.94	0.88
1.09	1	0.87	1.06		1.07	0.85	0.87	1.33		1.05	0.95	1.08	1.06	0.83	1.1	0.88	0.84
0.97	0.96	0.99	1.12		1.09	0.85	0.87	1.38		1.06	0.96	1.11	1.06	0.81	1.02	0.81	0.88
1.14	0.94	0.75	1.18		0.97	0.82	0.99	1.48		1.04	0.97	1.13	1.15	0.86	1.08	0.83	0.72
1.07	1.04	0.9	0.93		1.14	0.82	0.75	1.39		1.09	0.97	1.02	1.1	0.79	1.09	0.93	0.81
1.06	1.07	0.85	0.97		1.07	0.78	0.9	1.47		1.02	1	1.1	1.13	0.92	1.03	0.86	0.76
1.08	1.07	0.77	0.87		1.06	0.85	0.85	1.37		1	1.03	1.08	1.16	0.89	0.9	0.94	0.73
1.06	1.07	0.81	0.82		1.08	0.78	0.77	1.47		1.01	0.99	1	1	0.96	0.92	1	0.91
1.03	1.13	0.81	0.79		1.06	0.83	0.81	1.3		0.84	1.02	0.99	1.02	1.33	1.01	1.05	0.87
1.05	1.06	0.83	0.85		1.03	0.89	0.81	1.25		0.82	1	0.97	1.06	1.36	1.06	1.03	0.9
1.06	1	0.81	0.94		1.05	0.86	0.83	1.24		0.8	0.96	1.09	0.94	1.41	1.12	0.89	1.04
1.04	1.18	0.86	0.78		1.06	0.9	0.81	1.24		0.85	0.94		0.94	1.35	1.18		1
1.09	1.05	0.79	0.92		1.04	0.88	0.86	1.28		0.84	1.04		1.06	1.24	0.93		0.96
1.02	1.12	0.92	0.79		1.09	0.89	0.79	1.24		0.88	1.07		1.01	1.2	0.97		1.03
1	0.99	0.89	0.98		1.02	0.84	0.92	1.3		0.9	1.07		0.85	1.24	0.87		1.25
1.01	0.96	0.96	1.01		1	0.91	0.89	1.23		0.85	1.07		0.87	1.29	0.82		1.2
0.84	0.93	1.33	1.08		1.01	0.88	0.96	1.29		0.86	1.13		0.84	1.3	0.79		1.31
0.82	0.91	1.36	1.14		1.03	0.88	0.94	1.27		0.85	1.06		1.1	1.33	0.85		0.87
0.8	1.05	1.41	0.8		1.08	0.86	0.88	1.37		0.85	1		0.99	1.38	0.94		1.06
0.85	1.12	1.35	0.77		1.11	0.84	0.81	1.3		0.82	1.18		1.01	1.48	0.78		0.96
0.84	1.09	1.24	0.84		1.13	0.86	0.83	1.24		0.82	1.05		0.95	1.39	0.92		1.08
0.88	1.13	1.2	0.72		1.02	0.88	0.93	1.18		0.78	1.12		1.06	1.47	0.79		0.89
0.9	1.08	1.24	0.79		1.1	1.04	0.86	0.96		0.85	0.99		1.07	1.37	0.98		0.96
0.85	1.15	1.29	0.73		1.08	1.07	0.94	0.82		0.78			1.05	1.47			0.99
0.86	1.18	1.3	0.65		1	1.03	1	0.87		0.83			1.03	1.3			1
0.85	1.15	1.33	0.67		0.99	0.99	1.05	0.95		0.89			1	1.25			1.02
0.85	1	1.38	0.78		0.97	1	1.03	0.88		0.86			0.98	1.24			1.12
0.82	1.07	1.48	0.84		1.09	1.03	0.89	0.92		0.9			0.95	1.24			1.19
0.82	0.88	1.39	1.27		0.98	1.09	1	0.84		0.88				1.28
0.78	0.97	1.47	0.99		0.98	1.05	1.01	0.91		0.98				1
0.85	1.06	1.37	0.93		1.02	1.02	0.89	0.91		0.98				1.01
0.78	1.04	1.47	0.97		1.01	1	0.94	0.99		1.02				0.89
0.83	1.02	1.3	0.98		0.96	0.96	1.05	1.03		1.01				0.94
0.89	1.01	1.25	0.97		0.94	1	0.96	0.96		0.96				1.05
0.86	0.99	1.24	1.02		0.97	1.02	1.05	0.94		0.94				0.96
0.9	1.06	1.24	0.9		1.01	1.1	0.97	0.86		1.07				0.82
0.88	1.08	1.28	0.83		1	1.09	0.95	0.92		1.03				0.87
0.89	1	1.24	0.93		0.99	1.07	1	0.93		0.99				0.95
0.84	1	1.3	0.99		0.97	1.09	0.95	0.87		1				0.88
0.91	1	1.23	0.99		0.96	1.08	1.01	0.85		1.03				0.92
0.88	0.96	1.29	1.03		0.99	1.04	0.97	0.99		0.96				1.01
0.88	1	1.27	0.96		0.95	0.99	1.03	1.07		0.93				1.08
0.86	1.02	1.37	0.94		1.01		0.92			0.91				1.14
0.84	1.1	1.3	0.86		1		0.95			1.09				0.84
0.86	1.09	1.24	0.92		1.03		0.88			1.05				0.91
0.88	1.07	1.18	0.93		1.06		0.84			1.02				0.91
1.04	1.09	0.96	0.87		1.06		0.88			1.03				0.96
1.03	1.08	0.94	0.85		1.15		0.72			0.98				0.95
1.08	1.04	0.88	0.99		1.1		0.81			0.95				1
1.11	0.99	0.81	1.07		1.13		0.76			0.96				1.01
1.13		0.83			1.16		0.73			1.05				0.8
1.02		0.93			1		0.91			1.12				0.77
1.1		0.86			1.02		0.87			1.09				0.84
1.08		0.94			1.06		0.9			1.13				0.72
1		1			0.94		1.04			1.08				0.79
0.99		1.05			0.95		1.1			1.15				0.73
0.97		1.03			0.96		1.02			1.18				0.65
1.09		0.89			0.97		1.08			1.15				0.67
0.98		1			0.97		1.09			1				0.78
0.98		1.01			1		1.03			1.07				0.84
1.02		0.89			1.03		0.9			1.12				0.9
1.01		0.94			0.99		0.92			1.01				0.99
0.96		1.05			1.02		1.01			1.03				1.05
0.94		0.96			1		1.06			1.05				1
1.07		0.82			0.96		1.12			0.99				1.07
1.03		0.87			0.94		1.18			0.89				1.22
0.99		0.95			1.04		0.93			0.88				1.27
1		0.88			1.07		0.97			0.97				0.99
1.03		0.92			1.07		0.87			1.06				0.93
0.97		1.05			1.07		0.82			1.04				0.97
1.01		0.97			1.13		0.79			1.02				0.98
1		0.95			1.06		0.85			1.01				0.97
0.99		1			1		0.94			0.99				1.02
0.97		0.95			1.18		0.78			1.06				0.9
0.96		1.01			1.05		0.92			1.08				0.83
0.99		0.97			1.12		0.79			1				0.93
0.95		1.03			0.99		0.98			1				0.99
1.01		0.92			0.94		1			1				0.99
1		0.95			1.06		0.96			0.96				1.03
1.03		0.88			1.01		1.03			1				0.96
1.06		0.84			0.85		1.25			1.02				0.94
1.06		0.88			0.87		1.2			1.1				0.86
1.15		0.72			0.84		1.31			1.09				0.92
1.1		0.81			1.1		0.87			1.07				0.93
1.13		0.76			0.99		1.06			1.09				0.87
1.16		0.73			1.01		0.96			1.08				0.85
1		0.91			0.95		1.08			1.04				0.99
1.02		0.87			1.06		0.89			0.99				1.07
1.06		0.9			0.96		1.01
0.94		1.04			0.93		1.08
0.94		1			0.91		1.14
1.06		0.96			1.03		0.96
1.01		1.03			0.98		0.95
0.85		1.25			0.95		1
0.87		1.2			0.96		1.01
0.84		1.31			1.05		0.8
1.1		0.87			1.12		0.77
0.99		1.06			1.09		0.84
1.01		0.96			1.13		0.72
0.95		1.08			1.08		0.79
1.06		0.89			1.15		0.73
1.09		0.84			1.18		0.65
1.05		0.91			1.15		0.67
1.02		0.91			1		0.78
1.03		0.96			1.07		0.84
0.98		0.95			1.07		0.96
0.95		1			1.05		0.99
0.96		1.01			1.03		1
1.07		0.96			1		1.02
1.05		0.99			0.98		1.12
1.03		1			0.95		1.19
1		1.02			1.12		0.9
0.98		1.12			1.01		0.99
0.95		1.19			1.03		1.05
1.12		0.9			1.05		1
1.01		0.99			0.99		1.07
1.03		1.05			0.89		1.22
1.05		1			0.88		1.27
0.99		1.07			0.97		0.99
0.89		1.22			1.06		0.93
					1.04		0.97
					1.02		0.98
					1.01		0.97
					0.99		1.02
					1.06		0.9
					1.08		0.83
					1		0.93
					1		0.99

## Sheet: Supp. Figure 6
AI	Conventional
0.8	0
1.1	0.1
0.4	0.1
1.2	0.2
0.3	0.1
0.4	0.1
1.5	0.2
